# Supplementary material for: Erythromycin mediates co-flocculation between cyanobacterium Synechocystis sp. PCC 6803 and filamentous fungi in liquid cultivation without organic compounds
Source: Sci Rep. 2024 Apr 26;14:9640. doi: 10.1038/s41598-024-60016-7 (PMC11053131; doi:10.1038/s41598-024-60016-7)
Supplement: Supplementary file 1 — Supplementary Information 1. [file 41598_2024_60016_MOESM1_ESM.xlsx]

## Sheet: S1 up regulation
Supplementary Data S1. Differentially up-regulated genes of the flocculated Synechocystis were listed in each category of cellular processes as shown in Fig. 6a. The up-regulation of gene expression levels of the flocculated Synechocystis are relative to those the suspended Synechocystis.
Metabolic pathways	Biosynthesis of secondary metabolites	Biosynthesis of cofactors	ABC transporters	Microbial metabolism in diverse environments	Carbon metabolism	Biosynthesis of amino acids	Porphyrin metabolism	Two-component system	Glycolysis / Gluconeogenesis / Pyruvate metabolism	Oxidative phosphorylation	Aminoacyl-tRNA biosynthesis	Nitrogen metabolism	Photosynthesis	Quorum sensing	Ubiquinone and other terpenoid-quinone biosynthesis	Carotenoid biosynthesis	Peptidoglycan biosynthesis	Carbon fixation in photosynthetic organisms	Protein export	Bacterial secretion system	Cysteine and methionine metabolism	RNA degradation	2-Oxocarboxylic acid metabolism	Ribosome	RNA polymerase
sll0026	sll0033	sll0099	sll0146	sll0053	sll0053	sll0356	sll0099	sll0043	sll0053	sll0026	sll0454	sll0450	sll1317	sll0833	sll0409	sll0033	sll0657	slr0194	sll0194	sll0194	slr0212	sll0058	slr0452
sll0027	sll0045	sll0370	sll0182	sll0107	sll0107	sll0587	sll0378	sll0337	sll1019	sll0027	sll0502	sll0784	sll1324	sll1371	sll0603	sll0147	sll2010	slr0783	sll0716	slr0774	slr0214	sll0290
sll0033	sll0053	sll0378	sll0237	sll0378	sll0542	sll0745	sll0916	sll0698	sll1299	sll0290	sll1362	sll1451	sll1398	sll1699	slr0090	sll0254	slr0646	slr0884	slr0774	slr0775	slr2059	slr0752
sll0045	sll0147	sll0409	sll0238	sll0450	sll0587	sll0900	sll1185	sll0750	slr0018	sll1220	slr0070	sll1453	slr0150	sll1927	slr0204	sll0659	slr0938	ssl2153	slr0775
sll0053	sll0207	sll0421	sll0384	sll0509	sll0593	sll1058	sll1501	sll0797	slr1556	sll1221	slr0220	sll1454	slr0737	slr0066	slr0492	slr0088	slr1423
sll0070	sll0254	sll0603	sll0385	sll0542	sll0741	sll1196	sll1874	sll1291	slr1993	sll1223	slr0638	sll1502	slr1181	slr0324	slr0926	slr0940	slr1424
sll0084	sll0356	sll0744	sll0496	sll0587	sll0745	sll1275	sll1875	sll1292	slr2132	sll1324	slr0649	slr0051	slr1834	slr0401	slr1099	slr1255
sll0099	sll0378	sll0753	sll0574	sll0593	sll0753	sll1669	sll1876	sll1293	sll0542	sll1732	slr1031	slr0288	slr1835	slr0738	slr1736
sll0107	sll0409	sll0809	sll0575	sll0741	sll1196	sll1931	sll1890	sll1294	sll0587	sll1733	slr1703	slr0898	sml0001	slr1609	slr1737
sll0147	sll0421	sll0868	sll0683	sll0745	sll1275	sll1958	sll1899	sll1371	sll0593	sll1899	ssr1720	slr0899	ssl0563
sll0207	sll0542	sll0916	sll0684	sll0753	sll1299	slr0194	sll1994	sll1581	sll0741	slr0844
sll0262	sll0585	sll1059	sll0738	sll0784	sll1479	slr0212	slr0116	sll1600	sll0745	slr1136
sll0356	sll0587	sll1185	sll0739	sll0828	sll1709	slr0288	slr0239	slr0288	sll1196	slr1137
sll0370	sll0593	sll1285	sll0752	sll1058	sll1931	slr0444	slr0506	slr0328	sll1275	slr1138
sll0378	sll0603	sll1415	sll1002	sll1189	slr0018	slr0452	slr0525	slr0795	slr0091	slr1280
sll0379	sll0659	sll1440	sll1041	sll1196	slr0194	slr0546	slr0636	slr0897	slr0301	slr1281
sll0409	sll0735	sll1501	sll1270	sll1275	slr0301	slr0738	slr0749	slr1041	slr0752	slr1291
sll0421	sll0741	sll1612	sll1451	sll1285	slr0752	slr0752	slr0750	slr1214	slr0783	slr1380
sll0450	sll0745	sll1876	sll1453	sll1298	slr0783	slr0783	slr0772	slr1380	slr0884	slr2082
sll0509	sll0817	sll1890	sll1600	sll1299	slr0884	slr0884	slr0905	slr1728	slr1096	slr2083
sll0542	sll0842	sll1899	sll1623	sll1440	slr1096	slr0966	slr1055	slr1729
sll0585	sll0900	sll1931	slr0040	sll1454	slr1124	slr1124	slr1211	slr1730
sll0587	sll0901	sll1994	slr0041	sll1479	slr1793	slr1793	slr1538	slr1731
sll0593	sll1056	sll5079	slr0043	sll1495	slr1843	slr1867	slr1777	slr1969
sll0603	sll1058	slr0066	slr0044	sll1502	slr1993	slr2072	slr1784	slr1993
sll0646	sll1059	slr0090	slr0447	sll1709	slr2072	slr2130	slr1879	slr2079
sll0657	sll1108	slr0091	slr0467	sll1931	slr2132	ssl2153
sll0659	sll1185	slr0204	slr0529	sll1994	ssl2153
sll0735	sll1189	slr0239	slr0530	slr0018
sll0741	sll1196	slr0406	slr0531	slr0091
sll0744	sll1275	slr0492	slr0747	slr0194
sll0745	sll1349	slr0526	slr0949	slr0288
sll0753	sll1356	slr0553	slr0977	slr0301
sll0784	sll1479	slr0636	slr0982	slr0752
sll0809	sll1538	slr0812	slr1045	slr0783
sll0817	sll1561	slr0847	slr1149	slr0884
sll0828	sll1669	slr0887	slr1200	slr0898
sll0842	sll1848	slr0900	slr1201	slr1096
sll0861	sll1874	slr0901	slr1224	slr1099
sll0868	sll1875	slr0902	slr1248	slr1124
sll0900	sll1876	slr0903	slr1249	slr1556
sll0901	sll1899	slr0926	slr1250	slr1793
sll0916	sll1931	slr1096	slr1344	slr1843
sll1004	sll1958	slr1099	slr1453	slr1993
sll1019	sll1994	slr1211	slr1454	slr2132
sll1051	sll5079	slr1299	slr1455	ssl2153
sll1054	slr0018	slr1364	slr1723
sll1056	slr0066	slr1538	slr1978
sll1058	slr0088	slr1616	slr2043
sll1059	slr0091	slr1691	slr2044
sll1077	slr0116	slr1736	slr2045
sll1108	slr0194	slr1737	slr2107
sll1161	slr0204	slr1787	slr2108
sll1185	slr0212	slr1879
sll1189	slr0301	slr1979
sll1196	slr0348	slr2121
sll1220	slr0444
sll1221	slr0452
sll1223	slr0458
sll1258	slr0492
sll1275	slr0506
sll1285	slr0525
sll1298	slr0526
sll1299	slr0546
sll1317	slr0738
sll1324	slr0749
sll1343	slr0750
sll1349	slr0752
sll1356	slr0772
sll1358	slr0783
sll1398	slr0836
sll1415	slr0838
sll1430	slr0884
sll1440	slr0905
sll1454	slr0926
sll1471	slr0940
sll1479	slr0951
sll1495	slr0966
sll1501	slr0985
sll1522	slr1055
sll1538	slr1096
sll1546	slr1099
sll1561	slr1124
sll1612	slr1226
sll1635	slr1255
sll1669	slr1510
sll1682	slr1542
sll1709	slr1736
sll1732	slr1737
sll1733	slr1755
sll1848	slr1762
sll1874	slr1777
sll1875	slr1784
sll1876	slr1793
sll1890	slr1843
sll1899	slr1857
sll1902	slr1867
sll1931	slr1993
sll1958	slr2023
sll1994	slr2072
sll2010	slr2081
sll2011	slr2130
sll5079	ssl2084
slr0015	ssl2153
slr0018
slr0051
slr0066
slr0070
slr0090
slr0091
slr0150
slr0194
slr0204
slr0212
slr0214
slr0229
slr0239
slr0288
slr0301
slr0348
slr0402
slr0406
slr0444
slr0452
slr0458
slr0492
slr0495
slr0506
slr0525
slr0526
slr0527
slr0546
slr0553
slr0636
slr0646
slr0649
slr0697
slr0711
slr0737
slr0738
slr0749
slr0750
slr0752
slr0772
slr0783
slr0812
slr0813
slr0836
slr0838
slr0844
slr0847
slr0884
slr0897
slr0898
slr0899
slr0900
slr0901
slr0902
slr0903
slr0905
slr0926
slr0938
slr0940
slr0951
slr0966
slr0983
slr0984
slr0985
slr1055
slr1067
slr1072
slr1096
slr1099
slr1123
slr1124
slr1134
slr1136
slr1137
slr1138
slr1164
slr1181
slr1211
slr1226
slr1255
slr1269
slr1280
slr1281
slr1291
slr1299
slr1364
slr1423
slr1424
slr1434
slr1510
slr1538
slr1542
slr1556
slr1609
slr1615
slr1616
slr1691
slr1736
slr1737
slr1762
slr1777
slr1784
slr1787
slr1793
slr1829
slr1830
slr1834
slr1835
slr1843
slr1857
slr1867
slr1878
slr1879
slr1975
slr1993
slr2023
slr2059
slr2072
slr2079
slr2081
slr2082
slr2083
slr2114
slr2121
slr2130
slr2132
sml0001
ssl0563
ssl2084
ssl2153

## Sheet: S1 down regulation
Supplementary Data S1. Differentially down-regulated genes of the flocculated Synechocystis were listed in each category of cellular processes as shown in Fig. 6a. The down-regulation of gene expression levels of the flocculated Synechocystis are relative to those the suspended Synechocystis.
Metabolic pathways	Biosynthesis of secondary metabolites	Biosynthesis of cofactors	ABC transporters	Microbial metabolism in diverse environments	Carbon metabolism	Biosynthesis of amino acids	Porphyrin metabolism	Two-component system	Glycolysis / Gluconeogenesis / Pyruvate metabolism	Oxidative phosphorylation	Aminoacyl-tRNA biosynthesis	Nitrogen metabolism	Photosynthesis	Quorum sensing	Ubiquinone and other terpenoid-quinone biosynthesis	Carotenoid biosynthesis	Peptidoglycan biosynthesis	Carbon fixation in photosynthetic organisms	Protein export	Bacterial secretion system	Cysteine and methionine metabolism	RNA degradation	2-Oxocarboxylic acid metabolism	Ribosome	RNA polymerase
sll0002	sll0018	sll0179	sll0382	sll0018	sll0018	sll0018	sll0038	sll0179	sll0223	sll0336	sll0199	slr1347	sll0179	sll1653	slr1471	slr1254	sll0002	slr1377	sll0018	sll0170	sll0135	slr1471	sll0065	sll1787	sll1787
sll0018	sll0065	sll0622	sll0540	sll0179	sll0171	sll0065	sll0040	sll0794	sll0520	sll0891	sll0258			sll1797	slr1740		slr1742	slr1471	sll0891	sll0416	sll0891	ssl3335	sll0401	sll1789	sll1789
sll0065	sll0171	sll0704	sll0679	sll0336	sll0336	sll0401	sll0540	sll1341	sll1322	slr0186	sll0849			slr0817	ssl3335			ssl3335	sll1070	sll1043	sll1234	ssr3307	sll1363	sll1818	sll1818
sll0135	sll0179	sll0794	sll0680	sll0401	sll0401	sll0469	sll0679	slr0252	sll1484	sll0018	sll0851			slr1300	ssr3307			ssr3307	sll1342	sll1932	slr0549		sll1883	slr1265	slr1265
sll0171	sll0336	sll0892	sll1878	sll0469	sll0469	sll0934	sll0680	slr0839	slr1623	sll1342	sll1182			slr1743	ssr3341				sll1525	slr0083	slr0657		sll1981	ssl2982	ssl2982
sll0179	sll0401	sll1282	slr0251	sll0891	sll0891	sll1070	sll1694	slr1748			sll1322								slr0009	slr0551	slr0689		slr0186
sll0199	sll0469	sll1558	slr0513	sll0990	sll0990	sll1112	slr0081	slr1790			sll1382									slr2076	slr1238		slr0549
sll0223	sll0711	sll1653	slr0559	sll1023	sll1023	sll1342	slr0115	slr1887			sll1796									ssr3341	slr1938		slr0657
sll0258	sll0757	sll1797	slr1295	sll1070	sll1070	sll1363	slr0947				sll1867												slr1517
sll0336	sll0891	sll1823	slr1365	sll1342	sll1342	sll1688	slr1042				slr0342												slr2088
sll0401	sll0892	sll1852	slr1881	sll1525	sll1525	sll1883	slr1837				slr0927
sll0469	sll0934	slr0252		sll1688	slr0009	sll1981					slr1185
sll0520	sll0990	slr0355		sll5036		slr0186					slr1311
sll0622	sll1023	slr0493		slr0009		slr0549					slr1643
sll0704	sll1070	slr0817		slr0370		slr0585					slr1645
sll0711	sll1112	slr0839		slr0549		slr0608					slr1739
sll0757	sll1282	slr0994		slr0657		slr0652					sml0002
sll0794	sll1342	slr1238		slr0676		slr0657					smr0006
sll0849	sll1363	slr1300		slr0963		slr1517					ssl0020
sll0851	sll1383	slr1476		slr1192		slr1848					ssr0390
sll0891	sll1558	slr1598		slr1503		slr2088
sll0892	sll1653	slr1626		slr1840
sll0898	sll1688	slr1743		slr1887
sll0905	sll1797	slr1748
sll0928	sll1852	slr1790
sll0934	sll1883	slr1882
sll0990	sll1945	slr1887
sll1023	sll1981
sll1070	slr0009
sll1112	slr0186
sll1182	slr0493
sll1234	slr0519
sll1282	slr0520
sll1322	slr0549
sll1342	slr0585
sll1363	slr0608
sll1377	slr0611
sll1382	slr0652
sll1383	slr0657
sll1484	slr0817
sll1525	slr0839
sll1558	slr0861
sll1653	slr1192
sll1655	slr1254
sll1688	slr1300
sll1758	slr1517
sll1796	slr1743
sll1797	slr1790
sll1823	slr1840
sll1852	slr1848
sll1867	slr1882
sll1883	slr1887
sll1945	slr2088
sll1969
sll1981
slr0009
slr0186
slr0252
slr0342
slr0355
slr0370
slr0493
slr0519
slr0520
slr0549
slr0585
slr0608
slr0652
slr0657
slr0676
slr0689
slr0787
slr0817
slr0827
slr0839
slr0861
slr0927
slr0963
slr0994
slr1185
slr1192
slr1238
slr1254
slr1300
slr1311
slr1347
slr1476
slr1503
slr1517
slr1598
slr1623
slr1626
slr1643
slr1645
slr1705
slr1739
slr1742
slr1743
slr1746
slr1748
slr1790
slr1840
slr1848
slr1882
slr1887
slr1938
slr1986
slr2088
sml0002
smr0006
ssl0020
ssr0390
