# Supplementary material for: Erythromycin mediates co-flocculation between cyanobacterium Synechocystis sp. PCC 6803 and filamentous fungi in liquid cultivation without organic compounds
Source: Sci Rep. 2024 Apr 26;14:9640. doi: 10.1038/s41598-024-60016-7 (PMC11053131; doi:10.1038/s41598-024-60016-7)
Supplement: Supplementary file 2 — Supplementary Information 2. [file 41598_2024_60016_MOESM2_ESM.xlsx]

## Sheet: S2 up regulation
Supplementary DataS2. The up-regulated genes in the flocculated Synechocystis found in both this study and the previously reports under various abiotic stresses. The summary of these data were shown in Fig. 6b.
References [1] Li, H., Singh, A.K., McIntyre, L.M. & Sherman, L.A. Differential gene expression in response to hydrogen peroxide and the putative PerR regulon of Synechocystis sp. strain PCC 6803. Journal of bacteriology 186, 3331–3345 (2004). [2] Giner-Lamia, J., López-Maury, L. & Florencio, F.J. Global transcriptional profiles of the copper responses in the cyanobacterium Synechocystis sp. PCC …
Abiotic stress
Hydrogen peroxide[1]	Copper stress[2]	Cadmium stress[3]	Nitrogen deprivation[4]	Salt stress[5]	Heat stress[6]
sll0020	sll0088	sll0169	sll0002	sll0179	sll0018
sll0086	sll0135	sll0179	sll0018	sll0247	sll0020
sll0170	sll0170	sll0227	sll0065	sll0330	sll0169
sll0183	sll0183	sll0247	sll0199	sll0528	sll0170
sll0184	sll0199	sll0306	sll0258	sll0556	sll0359
sll0247	sll0208	sll0314	sll0401	sll0763	sll0416
sll0297	sll0314	sll0319	sll0469	sll0792	sll0430
sll0306	sll0416	sll0330	sll0540	sll0856	sll0749
sll0528	sll0498	sll0336	sll0622	sll0858	sll0843
sll0540	sll0507	sll0517	sll0680	sll1086	sll1150
sll0549	sll0517	sll0541	sll0704	sll1387	sll1201
sll0550	sll0524	sll0554	sll0757	sll1404	sll1268
sll0556	sll0525	sll0556	sll0794	sll1515	sll1396
sll0704	sll0622	sll0792	sll0849	sll1541	sll1621
sll0757	sll0788	sll0856	sll0851	sll1558	sll1654
sll0761	sll0789	sll1110	sll0891	sll1652	sll1691
sll0789	sll0790	sll1244	sll0905	sll1862	sll1694
sll0821	sll0792	sll1245	sll0928	sll1863	sll1797
sll0843	sll0794	sll1341	sll0934	sll1878	sll1862
sll0846	sll0837	sll1377	sll0934	sll7047	slr0093
sll0938	sll0981	sll1481	sll1070	slr0217	slr0376
sll0939	sll1110	sll1483	sll1112	slr0493	slr0915
sll0990	sll1112	sll1491	sll1182	slr0513	slr1127
sll1022	sll1123	sll1507	sll1322	slr0628	slr1128
sll1023	sll1150	sll1536	sll1341	slr0895	slr1171
sll1030	sll1155	sll1664	sll1342	slr0959	slr1204
sll1086	sll1156	sll1679	sll1363	slr1171	slr1232
sll1106	sll1157	sll1708	sll1382	slr1222	slr1295
sll1112	sll1247	sll1740	sll1653	slr1295	slr1397
sll1154	sll1377	sll1796	sll1688	slr1392	slr1634
sll1157	sll1427	sll1816	sll1758	slr1484	slr1675
sll1261	sll1536	sll1878	sll1797	slr1535	slr1928
sll1268	sll1621	sll2012	sll1823	slr1544	slr1931
sll1404	sll1680	slr0186	sll1852	slr1740	slr2075
sll1427	sll1688	slr0191	sll1867	slr1894	slr2076
sll1481	sll1915	slr0251	sll1878	slr1926	ssl0453
sll1491	sll1980	slr0252	sll1883	slr1929
sll1515	slr0058	slr0257	sll1945	slr1930
sll1559	slr0095	slr0493	sll1981	ssl2162
sll1621	slr0233	slr0513	slr0009	ssl2245
sll1624	slr0252	slr0544	slr0186	ssl3177
sll1653	slr0257	slr0559	slr0251	ssr0349
sll1680	slr0324	slr0657	slr0342	ssr2016
sll1688	slr0542	slr0827	slr0355	ssr2595
sll1742	slr0551	slr0924	slr0493
sll1743	slr0565	slr0974	slr0513
sll1744	slr0594	slr1171	slr0519
sll1746	slr0600	slr1204	slr0520
sll1819	slr0630	slr1205	slr0549
sll1823	slr0652	slr1295	slr0559
sll1852	slr0796	slr1390	slr0585
sll1863	slr0918	slr1392	slr0611
sll1867	slr0947	slr1469	slr0839
sll1884	slr0975	slr1598	slr0925
sll1932	slr1167	slr1608	slr0927
sll1946	slr1171	slr1639	slr1185
sll1954	slr1204	slr1675	slr1192
sll1969	slr1220	slr1708	slr1254
sll1982	slr1376	slr1738	slr1295
sll2012	slr1377	slr1742	slr1300
slr0008	slr1390	slr1743	slr1311
slr0093	slr1419	slr1744	slr1643
slr0095	slr1516	slr1746	slr1645
slr0164	slr1549	slr1751	slr1739
slr0233	slr1598	slr1881	slr1743
slr0320	slr1604	slr1938	slr1748
slr0326	slr1611	slr1974	slr1790
slr0442	slr1639	slr1984	slr1848
slr0513	slr1657	slr2041	slr1986
slr0551	slr1658	slr2144	slr2088
slr0580	slr1660	smr0011	sml0002
slr0581	slr1674	ssl1426	smr0006
slr0582	slr1675	ssl2250	ssl0020
slr0613	slr1676	ssl2982	ssr0390
slr0817	slr1738	ssl3364
slr0852	slr1809	ssr1480
slr0947	slr1846	ssr1600
slr0960	slr1847
slr0974	slr1848
slr1079	slr1851
slr1082	slr1895
slr1185	slr1902
slr1192	slr1927
slr1204	slr1929
slr1205	slr1949
slr1311	slr1999
slr1390	slr2041
slr1392	slr2075
slr1463	slr2076
slr1476	slr2077
slr1484	slr2095
slr1544	slr2144
slr1623	ssl1004
slr1638	ssr0349
slr1641	ssr0536
slr1675	ssr2047
slr1738	ssr2130
slr1738
slr1739
slr1739
slr1740
slr1840
slr1847
slr1894
slr1916
ssl0453
ssl0832
ssl1633
ssl2162
ssl2250
ssl2542
ssl2717
ssl3044
ssl3769
ssr1789
ssr2549
ssr3129
ssr3465

## Sheet: S2 down regulation
Supplementary DataS2. The down-regulated genes in the flocculated Synechocystis found in both this study and the previously reports under various abiotic stresses. The summary of these data were shown in Fig. 6b.
References [1] Li, H., Singh, A.K., McIntyre, L.M. & Sherman, L.A. Differential gene expression in response to hydrogen peroxide and the putative PerR regulon of Synechocystis sp. strain PCC 6803. Journal of bacteriology 186, 3331–3345 (2004). [2] Giner-Lamia, J., López-Maury, L. & Florencio, F.J. Global transcriptional profiles of the copper responses in the cyanobacterium Synechocystis sp. PCC …
Abiotic stress
Hydrogen peroxide[1]	Copper stress[2]	Cadmium stress[3]	Nitrogen deprivation[4]	Salt stress[5]	Heat stress[6]
sll0026	sll0051	sll0042	sll0053	sll0071	sll0615
sll0027	sll0053	sll0043	sll0084	sll0207	sll1109
sll0043	sll0370	sll0055	sll0099	sll0327	sll1305
sll0058	sll0456	sll0254	sll0182	sll0335	sll1306
sll0096	sll0543	sll0273	sll0237	sll0409	sll1317
sll0249	sll0576	sll0290	sll0238	sll0485	sll1324
sll0257	sll0723	sll0450	sll0356	sll0501	sll1441
sll0271	sll0741	sll0650	sll0379	sll0683	sll1531
sll0282	sll0742	sll0698	sll0384	sll0771	slr0242
sll0337	sll1077	sll0716	sll0385	sll0872	slr0625
sll0444	sll1196	sll0741	sll0409	sll1040	slr0752
sll0485	sll1206	sll0745	sll0450	sll1200	slr0909
sll0656	sll1265	sll0776	sll0496	sll1206	slr1071
sll0672	sll1270	sll0830	sll0509	sll1239	slr1164
sll0733	sll1305	sll1020	sll0575	sll1240	slr1331
sll0771	sll1306	sll1189	sll0593	sll1275	slr1618
sll0830	sll1307	sll1196	sll0603	sll1305	slr1856
sll0834	sll1324	sll1220	sll0659	sll1439	ssl2874
sll0911	sll1406	sll1221	sll0684	sll1441	ssl3441
sll1004	sll1521	sll1223	sll0735	sll1563	ssr3300
sll1005	sll1546	sll1270	sll0738	sll7075
sll1019	sll1785	sll1286	sll0739	slr0286
sll1121	sll1885	sll1291	sll0752	slr0341
sll1135	sll1925	sll1294	sll0784	slr0351
sll1159	slr0088	sll1296	sll0809	slr0360
sll1160	slr0146	sll1300	sll0817	slr0408
sll1270	slr0147	sll1307	sll0900	slr0438
sll1286	slr0149	sll1308	sll0916	slr0712
sll1292	slr0150	sll1356	sll1002	slr0725
sll1300	slr0244	sll1358	sll1051	slr0753
sll1304	slr0245	sll1397	sll1056	slr0782
sll1305	slr0313	sll1451	sll1059	slr0801
sll1306	slr0384	sll1501	sll1108	slr1041
sll1308	slr0415	sll1521	sll1161	slr1076
sll1317	slr0447	sll1534	sll1185	slr1104
sll1324	slr0452	sll1546	sll1209	slr1245
sll1349	slr0506	sll1682	sll1285	slr1291
sll1353	slr0708	sll1784	sll1324	slr1305
sll1359	slr0737	sll1785	sll1349	slr1327
sll1362	slr0749	sll1875	sll1360	slr1338
sll1471	slr0750	sll1876	sll1430	slr1410
sll1482	slr0752	sll1924	sll1454	slr1423
sll1527	slr0875	sll1998	sll1471	slr1490
sll1530	slr0884	sll2009	sll1501	slr1491
sll1531	slr0897	sll5080	sll1538	slr1506
sll1534	slr1028	sll6036	sll1572	slr1508
sll1586	slr1076	sll7106	sll1600	slr1552
sll1608	slr1077	slr0143	sll1612	slr1556
sll1613	slr1095	slr0150	sll1635	slr1759
sll1615	slr1181	slr0163	sll1669	slr1783
sll1666	slr1266	slr0288	sll1874	slr1789
sll1672	slr1277	slr0301	sll1875	slr1852
sll1673	slr1529	slr0352	sll1876	slr1853
sll1683	slr1727	slr0406	sll5079	slr1854
sll1716	slr1829	slr0460	slr0018	slr1855
sll1733	slr1834	slr0681	slr0041	slr1856
sll1734	slr1835	slr0687	slr0043	slr1857
sll1784	slr1855	slr0697	slr0044	slr1859
sll1785	slr1856	slr0708	slr0066	slr1909
sll1830	slr1857	slr0737	slr0088	slr2018
sll1871	slr1969	slr0807	slr0090	slr2023
sll1927	slr1993	slr0875	slr0091	slr2043
slr0019	slr2003	slr0898	slr0116	slr2044
slr0145	slr2052	slr0899	slr0204	slr2045
slr0150	slr2053	slr1055	slr0239	slr2057
slr0152	slr2057	slr1067	slr0348	slr7060
slr0168	sml0001	slr1072	slr0402	ssl0426
slr0265	ssl0563	slr1075	slr0406
slr0309	ssl1046	slr1076	slr0446
slr0415		slr1077	slr0458
slr0447		slr1085	slr0467
slr0510		slr1109	slr0492
slr0530		slr1164	slr0506
slr0531		slr1181	slr0526
slr0545		slr1200	slr0530
slr0552		slr1214	slr0531
slr0572		slr1248	slr0553
slr0681		slr1249	slr0636
slr0698		slr1250	slr0646
slr0708		slr1291	slr0707
slr0713		slr1357	slr0738
slr0722		slr1434	slr0747
slr0737		slr1457	slr0749
slr0746		slr1524	slr0750
slr0753		slr1542	slr0772
slr0774		slr1760	slr0812
slr0775		slr1761	slr0833
slr0783		slr1764	slr0836
slr0813		slr1829	slr0887
slr0844		slr1830	slr0902
slr0884		slr1834	slr0903
slr0907		slr1835	slr0905
slr0909		slr1943	slr0938
slr0985		slr1969	slr0951
slr1031		slr2017	slr0985
slr1066		slr2079	slr1096
slr1075		slr2081	slr1099
slr1110		slr2098	slr1123
slr1164		slr2099	slr1124
slr1224		slr2112	slr1134
slr1240		slr2123	slr1164
slr1280		slr2132	slr1211
slr1331		slr5029	slr1224
slr1403		ssl2559	slr1248
slr1437		ssr2227	slr1250
slr1490			slr1299
slr1492			slr1453
slr1508			slr1454
slr1509			slr1510
slr1615			slr1538
slr1616			slr1542
slr1658			slr1762
slr1710			slr1777
slr1727			slr1784
slr1736			slr1787
slr1737			slr1867
slr1760			slr1879
slr1761			slr1975
slr1762			slr1978
slr1763			slr1979
slr1767			slr2023
slr1777			slr2043
slr1783			slr2045
slr1788			slr2072
slr1789			slr2079
slr1798			slr2108
slr1830			slr2114
slr1852			ssl2153
slr1854
slr1855
slr1856
slr1861
slr1878
slr1942
slr1958
slr1975
slr1983
slr2007
slr2036
slr2046
slr2053
slr2072
slr2077
slr2099
slr2117
slr2126
ssl2874
ssl2923
ssr0756
